# Supplementary material for: A second open reading frame in human enterovirus determines viral replication in intestinal epithelial cells
Source: Nat Commun. 2019 Sep 6;10:4066. doi: 10.1038/s41467-019-12040-9 (PMC6731315; doi:10.1038/s41467-019-12040-9)
Supplement: Supplementary file 4 — Source Data [file 41467_2019_12040_MOESM4_ESM.xlsx]

## Sheet: Figure 1c
Figure 1c

## Sheet: Figure 2a
Figure 2a
RD Cells	EV-A71			EV-A71ΔORF2p
0 hpi	3.76923	3.5	3.5	3.33333	3.5	3.76923
3 hpi	3.33333	3.33333	3	3.33333	3.5	3.76923
6 hpi	7	6.76923	7.38889	6.5	7.16667	6.5
9 hpi	8.66667	8.45455	8.66667	8.66667	8.66667	8.71429
12 hpi	9.33333	9.5	9	9.33333	9	9.33333
24 hpi	9	8.5	8.5	8.71429	8.5	9
RD Cells	0	3	6	9	12	24	(hpi)
EV-A71	3.58974	3.22222	7.05271	8.59596	9.27778	8.66667
EV-A71ΔORF2p	3.53419	3.53419	6.72222	8.68254	9.22222	8.7381

## Sheet: Figure 2b
Figure 2b
HT-29 Cells	EV-A71			EV-A71ΔORF2p
0 hpi	2.33333	2.5	2.33333	2.5	2.5	2.33333
3 hpi	2.33333	2.5	2.5	2.5	2.5	2.33333
6 hpi	4.5	4.66667	4.5	3	3.33333	2.66667
9 hpi	7.5	7.33333	7.71429	5.5	5	5
12 hpi	8	8.33333	8.33333	6.76923	6.33333	7
24 hpi	9	9	8.71429	8.33333	8	8
HT-29 Cells	0	3	6	9	12	24	(hpi)
EV-A71	2.38889	2.44444	4.55556	7.51587	8.22222	8.90476
EV-A71ΔORF2p	2.44444	2.44444	3	5.16667	6.70085	8.11111

## Sheet: Figure 2c
Figure 2c
IECs	EV-A71			EV-A71ΔORF2p
0 hpi	2.5	2.5	2.33333	2.5	2.5	2.5
3 hpi	2.33333	2.5	2.33333	2.33333	2.5	2.33333
6 hpi	2.5	3	2.5	2.33333	2.33333	2.76923
9 hpi	3.5	3.66667	3.5	2.5	2.66667	2.66667
12 hpi	5.5	5.66667	5.5	3.33333	3.23077	3.23077
24 hpi	7.45455	7.33333	7.33333	5.33333	5.33333	5
IECs	0	3	6	9	12	24	(hpi)
EV-A71	2.44444	2.38889	2.66667	3.55556	5.55556	7.37374
EV-A71ΔORF2p	2.5	2.38889	2.47863	2.61111	3.26496	5.22222

## Sheet: Figure 2d
Figure 2d
	HT-29-CDH						HT-29-ORF2p
IECs	EV-A71			EV-A71ΔORF2p			EV-A71			EV-A71ΔORF2p
0 hpi	2.5	2.5	2.33333	2.5	2.5	2.5	2.5	2.5	2.33333	2.5	2.33333	2.5
3 hpi	2.5	2.5	2.5	2.5	2.33333	2.33333	3.33333	3	3.33333	3	2.5	2.76923
6 hpi	5	5	5.23077	3	3.33333	3	5.66667	5.66667	5.66667	5	5.33333	5.33333
9 hpi	7.45455	7.5	7.5	5.23077	5	4.5	7.5	7.66667	7.66667	7.5	7.33333	7
12 hpi	8	8.33333	8.33333	7	7	6.76923	8.5	8.33333	8.5	8	7.71429	8
		0	3	6	9	12	(hpi)
HT-29-CDH	EV-A71	2.44444	2.5	5.07692	7.48485	8.22222
	EV-A71ΔORF2p	2.5	2.38889	3.11111	4.91026	6.92308
HT-29-ORF2p	EV-A71	2.44444	3.22222	5.66667	7.61111	8.44444
	EV-A71ΔORF2p	2.44444	2.75641	5.22222	7.27778	7.90476

## Sheet: Figure 2e
Figure 2e
EV-A71	-	6.33333	5.5	5.5
EV-A71ΔORF2p	MOCK	0	2.5	2.33333
	A	3	3.5	3
	B0	4.23077	4.5	4.5
	B1	4.5	4.33333	4.33333
	B2	3.66667	4	4.5
	B3	4	3.5	3.5
	B4	3.5	3.66667	4
	B5	5.5	6.33333	5.5
	C1	5.5	5.33333	4.5
	C2	6	5.5	5.5
	C3	3.66667	4.33333	4.5
	C4	6.76923	7	6.5
	C5	4.5	4.5	5
EV-A71	-	5.77778
EV-A71ΔORF2p	MOCK	1.61111
	A	3.16667
	B0	4.41026
	B1	4.38889
	B2	4.05556
	B3	3.66667
	B4	3.72222
	B5	5.77778
	C1	5.11111
	C2	5.66667
	C3	4.16667
	C4	6.75641
	C5	4.66667

## Sheet: Figure 3a
Figure 3a
EV-A71ΔORF2p	MOCK	0	0	2.33333
	CV-A16	4.33333	5.33333	4.76923
	EV-A71	4.33333	4.33333	4.5
	CV-B3	4.5	3.66667	4.33333
	Echovirus 6	4.33333	3.66667	5.33333
	Echovirus 19	4	3.66667	4.5
	EV-B73	4.5	3.66667	4.66667
	Poliovirus 1	4.5	5.5	5.5
	CV-A24	5.66667	5.16667	4.76923
	EV-C96	4.5	4	4.66667
EV-A71ΔORF2p	MOCK	0.777778
	CV-A16	4.81197
	EV-A71	4.38889
	CV-B3	4.16667
	Echovirus 6	4.44444
	Echovirus 19	4.05556
	EV-B73	4.27778
	Poliovirus 1	5.16667
	CV-A24	5.20085
	EV-C96	4.38889

## Sheet: Figure 3c
Figure 3c
EV-A71 WT	12h	0	2.5	2.5
	24h	4	4.5	4.33333
	48h	5.5	5.76923	5
	72h	6.33333	5.76923	5.66667
EV-A71(ORF2p WIG/AAA)	12h	0	0	0
	24h	2.66667	2.5	0
	48h	2.5	3	2.5
	72h	2.33333	0	2.76923
EV-A71(ORF2p HPV/AAA)	12h	2.33333	2.5	2.5
	24h	3.33333	4	3.5
	48h	3.5	4.33333	3.5
	72h	4.5	4	4
	12h	24h	48h	72h
EV-A71 WT	1.66667	4.27778	5.42308	5.92308
EV-A71(ORF2p WIG/AAA)	0	1.72222	2.66667	1.70086
EV-A71(ORF2p HPV/AAA)	2.44444	3.61111	3.77778	4.16667

## Sheet: Figure 3d
Figure 3d
EV-A71ΔORF2p	MOCK	2.33333	0	0
	WT	5.33333	5.23077	4.76923
	WIG/AAA	2.33333	0	2.33333
	HPV/AAA	3.5	3.5	3.23077
EV-A71ΔORF2p	MOCK	0.777778
	WT	5.11111
	WIG/AAA	1.55556
	HPV/AAA	3.41026

## Sheet: Figure 4a
Figure 4a
	4h			6h			8h			10h			12h
EV-A71	8.69388	8.39773	8.57419	14.723	15.0324	14.2215	33.3589	35.261	36.0019	85.0359	73.0089	78.7932	145.009	145.009	143.013
EV-A71ΔORF2p	3.22657	3.22657	3.29436	2.36199	2.20381	2.77022	3.34035	4	3.70635	4.19887	4.37717	4.19887	10.4107	9.57983	11.0809
	4h	6h	8h	10h	12h
EV-A71	8.55527	14.6589	34.8739	78.946	144.344
EV-A71ΔORF2p	3.24917	2.44534	3.68223	4.2583	10.3571

[truncated: 26 more sheets: Figure 4b, Figure 4c, Figure 4d, Figure 4e, Figure 4f, Figure 4h, Figure 4i, Figure S1c, Figure S1d, Figure S1e, Figure S1f, Figure S2c, Figure S3a, Figure S3b, Figure S5, Figure S6a, Figure S6b, Figure S6d, Figure S6e, Figure S7a …]
